# Supplementary material for: Activation of targetable inflammatory immune signaling is seen in myelodysplastic syndromes with SF3B1 mutations
Source: eLife. 2022 Aug 30;11:e78136. doi: 10.7554/eLife.78136 (PMC9427103; doi:10.7554/eLife.78136)
Supplement: Figure 2—source data 1. [file elife-78136-fig2-data1.zip]

Archive with 6 entries (5 files):
- Figure 2 -Source data 1/
- Figure 2 -Source data 1/1.jpg
- Figure 2 -Source data 1/2.jpg
- Figure 2 -Source data 1/3.jpg
- Figure 2 -Source data 1/4.jpg
- Figure 2 -Source data 1/Fig 2 B actin.jpeg
