# Supplementary material for: Activation of targetable inflammatory immune signaling is seen in myelodysplastic syndromes with SF3B1 mutations
Source: eLife. 2022 Aug 30;11:e78136. doi: 10.7554/eLife.78136 (PMC9427103; doi:10.7554/eLife.78136)
Supplement: Figure 2—source data 2. [file elife-78136-fig2-data2.zip]

Archive with 4 entries (3 files):
- Figure 2 -Source data 2/
- Figure 2 -Source data 2/.DS_Store
- Figure 2 -Source data 2/img016.jpg
- Figure 2 -Source data 2/img017.jpg
