# Supplementary material for: Activation of targetable inflammatory immune signaling is seen in myelodysplastic syndromes with SF3B1 mutations
Source: eLife. 2022 Aug 30;11:e78136. doi: 10.7554/eLife.78136 (PMC9427103; doi:10.7554/eLife.78136)
Supplement: Figure 2—source data 4. [file elife-78136-fig2-data4.zip]

Archive with 6 entries (5 files):
- Figure 2 -Source data 4/
- Figure 2 -Source data 4/.DS_Store
- Figure 2 -Source data 4/1.jpeg
- Figure 2 -Source data 4/Fig 2 E actin.jpeg
- Figure 2 -Source data 4/img032.jpg
- Figure 2 -Source data 4/p-p65 K562 CT, WT, K700E and total p65.png
