# Supplementary material for: Activation of targetable inflammatory immune signaling is seen in myelodysplastic syndromes with SF3B1 mutations
Source: eLife. 2022 Aug 30;11:e78136. doi: 10.7554/eLife.78136 (PMC9427103; doi:10.7554/eLife.78136)
Supplement: Figure 3—source data 1. [file elife-78136-fig3-data1.zip]

Archive with 4 entries (3 files):
- Figure 3 -Source data 1/
- Figure 3 -Source data 1/.DS_Store
- Figure 3 -Source data 1/Fig 3 C actin.jpeg
- Figure 3 -Source data 1/Fig 3C IP Myc IB HA and Inputs.jpeg
