# Supplementary material for: Activation of targetable inflammatory immune signaling is seen in myelodysplastic syndromes with SF3B1 mutations
Source: eLife. 2022 Aug 30;11:e78136. doi: 10.7554/eLife.78136 (PMC9427103; doi:10.7554/eLife.78136)
Supplement: Figure 3—source data 2. [file elife-78136-fig3-data2.zip]

Archive with 3 entries (2 files):
- Figure 3 -Source data 2/
- Figure 3 -Source data 2/01-19-21.jpeg
- Figure 3 -Source data 2/Traf6 I-4 CDK2 input.jpeg
