# Supplementary material for: Activation of targetable inflammatory immune signaling is seen in myelodysplastic syndromes with SF3B1 mutations
Source: eLife. 2022 Aug 30;11:e78136. doi: 10.7554/eLife.78136 (PMC9427103; doi:10.7554/eLife.78136)
Supplement: Figure 3—source data 3. [file elife-78136-fig3-data3.zip]

Archive with 3 entries (2 files):
- Figure 3 -Source data 3/
- Figure 3 -Source data 3/.DS_Store
- Figure 3 -Source data 3/IP CDK2 WB 63 and Input.jpg
