# Supplementary material for: Activation of targetable inflammatory immune signaling is seen in myelodysplastic syndromes with SF3B1 mutations
Source: eLife. 2022 Aug 30;11:e78136. doi: 10.7554/eLife.78136 (PMC9427103; doi:10.7554/eLife.78136)
Supplement: Figure 3—figure supplement 1—source data 1. [file elife-78136-fig3-figsupp1-data1.zip]

Archive with 2 entries (1 files):
- Figure 3-figure supplement 1-Source data 1/
- Figure 3-figure supplement 1-Source data 1/Figure 3-figure supplement 1-Source data 1.jpeg
